# Supplementary material for: Large-Scale Saliva-Based Clinical Surveillance Enables Real Time SARS-CoV-2 Outbreak Detection and Genomic Tracking (Arizona, 2020–2023)
Source: Diagnostics (Basel). 2025 Oct 21;15(20):2663. doi: 10.3390/diagnostics15202663 (PMC12564657; doi:10.3390/diagnostics15202663)
Supplement: Supplementary file 1 [file diagnostics-15-02663-s001.zip]

Archive with 1 entries (1 files):
- diagnostics-3861618-supplementary.pdf
